# Supplementary material for: Hyperphosphorylation of BCL-2 family proteins underlies functional resistance to venetoclax in lymphoid malignancies
Source: J Clin Invest. 2023 Nov 15;133(22):e170169. doi: 10.1172/JCI170169 (PMC10645378; doi:10.1172/JCI170169)
Supplement: Supporting data values [file jci-133-170169-s178.xlsx]

## Sheet: Figure 1A
	Figure 1A
	VEN (nM)	OCI-Ly1-S			Su-DHL4
	DMSO	100	100	100	100	100	100
	1	98.583	91.9298	90.7927	96.9877	93.3101	93.6579
	10	59.4064	55.2278	37.0334	89.7719	88.4043	80.7063
	100	0.942777	0.986078	0.425385	65.5842	54.0739	42.4507
	1000	0.282179	0.291724	0.261496	35.6913	22.4346	11.9964
	10000	0.302638	0.3197	0.285407	7.34103	3.25617	0.826709
	VEN (nM)	OCI-Ly1-S				TOLEDO
	DMSO	100	100	100	100	100	100	100	100
	1	81.8735	112.238	89.074	105.363	96.8167	110.818	98.5795	103.099
	10	41.2936	21.8655	14.5695	23.5673	94.9736	109.109	96.9799	98.6213
	100	1.59879	1.05167	0.479383	1.02065	86.8878	82.3705	86.4566	93.4272
	1000	0.398759	0.687046	0.319847	0.291968	79.7527	65.5497	73.8934	77.6907
	10000	0.509862	1.1482	0.49508	0.567559	38.2774	3.16812	2.487	2.99468
	VEN (nM)	OCI-Ly1-S				TMD8
	DMSO	100	100	100	100	100	100	100	100
	1	99.2999	82.6381	85.5855	98.6832	106.412	105.315	95.3732	107.635
	10	63.8363	42.2426	13.8253	21.1582	103.281	102.3	94.8191	95.9316
	100	7.30974	1.60327	0.454249	0.886818	110.285	103.219	93.2434	99.8801
	1000	0.658648	0.411655	0.309207	0.249405	85.4277	102.805	90.1357	93.6779
	10000	0.770398	0.526776	0.49504	0.508711	92.6666	92.4799	11.1708	16.1761
	VEN (nM)	OCI-Ly1-S			OCI-Ly1-R
	DMSO	100	100	100	100	100	100
	10	26.3363	71.9691	68.8869	96.0635	95.3826	100.005
	50	0.895528	32.0379	26.3657	94.755	100.474	104.751
	100	0.478536	14.9438	10.5534	96.3562	86.6346	102.913
	500	0.350092	0.890278	1.01694	92.72	99.3514	91.5408
	1000	0.430031	0.706556	0.950228	93.0482	97.162	92.6098
	VEN (nM)	Su-DHL4			Su-DHL4-R
	DMSO	100	100	100	100	100	100
	1	92.1939	98.0585	97.6436	106.796	101.075	98.4764
	10	87.6424	89.7534	79.5472	99.0358	94.1982	93.4996
	100	82.7675	68.9176	56.044	101.944	95.5696	98.4538
	1000	65.374	37.9855	26.1621	96.3088	91.2904	91.154
	10000	3.39086	1.5498	1.43535	9.78645	15.7794	14.6563

## Sheet: Figure 2B
	Figure 2B
		OCI-Ly1-S			Su-DHL4			TOLEDO			TMD8			Su-DHL4-R			OCI-Ly1-R
	BIM 0.1 µM	74.9077	70.8472	65.4113	98.8141	98.3952	99.1056	97.1591	97.2346	89.7652	95.0509	97.4358	96.428	91.9596	91.2289	91.6687	91.0686	90.4612	94.0539
	BIM 0.01 µM	24.5195	21.2832	8.88244	93.4774	90.0299	13.3325	6.64316	28.5151	13.7988	5.83022	9.90831	6.22292	82.595	82.8007	82.1218	69.6362	60.1258	15.6904
	BAD 1 µM	96.6531	95.5013	96.8287	83.5675	63.813	76.5407	62.2438	62.9496	10.8428	7.20896	14.5914	7.44224	16.2619	32.3876	26.2574	45.4037	20.1532	29.3286
	BAD 0.1 µM	67.6851	63.9404	67.9407	47.6612	29.6989	27.1659	28.8682	35.5257	6.54396	6.32275	10.3835	12.2827	10.6544	13.4736	20.7829	12.5863	16.5542	14.8844
	BAD 0.05 µM	39.2437	38.1523	38.834	31.1956	22.5445	20.1356	14.8767	28.7303	9.56222	11.5735	7.77529	7.39487	9.23953	9.64406	15.9449	15.0456	20.5733	14.241
	HRK-y 10 µM	8.16896	5.62439	6.19392	-3.53235	-3.52431	6.24497	4.83208	10.6789	7.62105	10.2561	16.0134	11.9879	17.1419	22.2499	14.5954	11.3254	13.5555	8.37619
	HRK-y 5 µM	6.61197	5.30483	4.36425	-2.45839	-1.17389	6.48289	4.71794	2.09573	3.74351	7.08796	-0.675806	8.45103	13.2597	18.41	13.1311	3.45327	11.1786	6.20441
	HRK-y 1 µM	5.33196	1.99575	9.10458	-5.79732	-14.5969	10.0374	3.3609	4.42465	5.10065	8.24514	-3.08865	6.64222	11.2453	7.83061	7.10628	13.0208	7.33956	10.4069
	MS1 10 µM	19.4813	14.5805	14.3539	85.3833	89.2631	60.1474	56.9831	93.1239	46.1141	31.3053	86.1741	51.4799	77.1772	89.6129	79.71	84.5739	84.3413	94.6949
	MS1 5 µM	5.51872	1.39785	2.60981	31.3674	36.8479	19.7009	2.61769	40.0281	4.97858	17.5179	16.6734	11.237	30.9278	88.3087	84.7347	65.5156	68.1736	84.4818
	MS1 1 µM	10.9787	-0.645321	2.56957	-1.16812	0.20358	7.49718	-4.39326	1.88645	6.28067	3.62152	0.114394	3.28602	4.96485	72.6319	59.1472	28.9779	23.5985	32.2706
	ABT199 1 µM	97.163	96.6538	97.7016	73.0493	55.6487	69.7125	56.8486	50.3034	12.0276	10.5152	9.80799	11.4072	15.2482	29.7116	27.7073	15.4062	18.8495	19.3212
	ABT199 0.5 µM	96.7286	95.8786	96.5838	64.4755	47.5028	58.736	47.2326	42.6739	9.31329	8.41045	7.07485	4.24744	11.1461	14.4765	23.4627	17.6696	9.61081	13.8056
	ABT199 0.1 µM	94.496	92.3345	92.9157	52.9776	41.3029	38.5825	36.0542	37.2298	11.0055	6.7846	2.26325	12.5195	9.04111	-3.52819	13.49	4.95272	15.1449	10.0576

## Sheet: Figure 2D
	Figure 2D
		OCI-Ly1-R - OCI-Ly1-S			Su-DHL4 - OCI-Ly1-S			TOLEDO - OCI-Ly1-S			TMD8 - OCI-Ly1-S			Su-DHL4-R - Su-DHL4
	MS1 10 µM	65.0926	69.7608	80.341	65.902	74.6826	45.7935	37.5018	78.5433	31.7601	11.824	71.5936	37.1259	-8.20602	0.349743	19.5626
	MS1 5 µM	59.9969	66.7758	81.872	25.8487	35.4501	17.0911	-2.90102	38.6303	2.36877	11.9992	15.2756	8.62723	-0.43954	51.4607	65.0337
	MS1 1 µM	17.9993	24.2438	29.701	-12.1468	0.848901	4.92761	-15.3719	2.53177	3.71109	-7.35716	0.759715	0.716448	6.13296	72.4283	51.6501
	ABT199 1 µM	-81.7568	-77.8043	-78.3804	-24.1137	-41.0051	-27.989	-40.3144	-46.3504	-85.674	-86.6478	-86.8458	-86.2943	-57.8011	-25.9371	-42.0052
	ABT199 0.5 µM	-79.059	-86.2678	-82.7782	-32.2531	-48.3758	-37.8478	-49.496	-53.2047	-87.2705	-88.3182	-88.8038	-92.3364	-53.3294	-33.0264	-35.2733
	ABT199 0.1 µM	-89.5433	-77.1896	-82.8581	-41.5184	-51.0316	-54.3332	-58.4418	-55.1047	-81.9102	-87.7114	-90.0712	-80.3962	-43.9364	-44.8311	-25.0925

## Sheet: Figure 3A
	Figure 3A
	S63845 (nM)	OCI-Ly1-S			OCI-Ly1-R			Su-DHL4			TOLEDO			TMD8			Su-DHL4-R
	DMSO	100	100	100	100	100	100	100	100	100	100	100	100	100	100	100	100	100	100
	1	94.9966	102.477	102.481	81.2911	93.7083	76.0644	88.2506	97.6991	99.8312	94.7257	103.673	99.3664	99.4933	96.3925	100.337	88.4113	90.1935	96.967
	10	81.9166	93.024	96.1447	20.705	23.4496	11.3304	81.1264	92.5961	97.4875	89.7051	100.728	96.2616	96.5003	87.7143	100.628	54.8697	69.8194	69.5124
	100	33.5545	35.454	44.0445	4.58738	5.35189	3.5401	35.1255	47.4577	56.3475	81.8741	86.9565	84.7767	85.748	75.1942	88.3899	43.2957	36.7068	54.971
	1000	15.7838	13.8474	18.9148	1.49818	1.74125	2.37888	4.35036	4.01278	4.37048	5.56791	11.4252	5.63843	73.1633	54.651	74.7412	32.3293	16.593	43.5387
	10000	6.50467	5.48185	5.94337	1.68144	1.4564	1.33927	2.9343	2.22271	2.6203	3.50195	3.71457	3.48791	10.0014	15.9408	7.43196	2.33891	7.31883	17.2364

## Sheet: Figure 3B
	Figure 3B
		MCL1/BCL2	VEN
	OCI-Ly1-S	0.166081	0.446339
	OCI-Ly1-R	4.92022	94.2733
	Su-DHL4	1.18337	23.3741
	TOLEDO	1.64643	74.2216
	TMD8	5.32484	93.0116
	Su-DHL4-R	3.39218	94.4352

## Sheet: Figure 3C
	Figure 3C
		MCL1/BCL2	S63845
	OCI-Ly1-S	0.0329415	90.3618
	OCI-Ly1-R	5.3101	18.495
	Su-DHL4	0.51499	90.4033
	TOLEDO	0.479988	95.565
	TMD8	2.30218	94.9476
	Su-DHL4-R	4.15544	64.7338

## Sheet: Figure 3D
	Figure 3D
	pcDNA	BCL2	S70A	S70E
	88.6025	82.7638	77.4656	59.7397
	80.0617	80.4952	77.889	54.1261
	81.5086	79.8838	79.4635	61.3097

## Sheet: Figure 3E
	Figure 3E
		DMSO			VEN (10nM)
	pcDNA	100	100	100	45.8117	49.8758	41.3825
	BCL-2	99.5205	100.521	84.0011	64.2277	54.1122	51.4116
	S70A	94.1852	112.029	93.3494	47.0948	44.774	38.505
	S70E	113.004	116.672	93.0231	86.9593	81.1152	59.8741

## Sheet: Figure 3F
	Figure 3F
	pcDNA	MCL1 WT	T163A
	41.2765	61.8726	47.3646
	46.2539	65.2543	41.0439
	46.5469	72.3814	51.3241

## Sheet: Figure 3G
	Figure 3G
		DMSO			VEN (100nM)
	pcDNA	100	100	100	54.1447	28.3104	48.9239
	MCL-1	96.9919	108.882	96.5786	82.0919	70.8526	84.3659
	T163A	97.5037	106.314	97.8458	56.7245	33.8965	47.9291

[truncated: 64 more sheets: Figure 4E, Figure 5B, Figure 5C, Figure 5D, Figure 5E, Figure 5F, Figure 8A, Figure 8B, Figure 8C, Figure 8D, Figure 9A, Figure 9B, Figure 9D, Figure 9E, Figure 9F, Figure 9G, Figure 10A, Figure 10B, Figure 11C, Figure 11D …]
